# Supplementary material for: Acylated Ghrelin Receptor Agonist HM01 Decreases Lean Body and Muscle Mass, but Unacylated Ghrelin Protects against Redox-Dependent Sarcopenia
Source: Antioxidants (Basel). 2022 Nov 28;11(12):2358. doi: 10.3390/antiox11122358 (PMC9774605; doi:10.3390/antiox11122358)
Supplement: Supplementary file 1 [file antioxidants-11-02358-s001.zip]

Archive with 1 entries (1 files):
- antioxidants-1925469-supplementary.pdf
